# Supplementary material for: Safety and Immunogenicity of the mRNA-1273 Coronavirus Disease 2019 Vaccine in Solid Organ Transplant Recipients
Source: J Infect Dis. 2024 Mar 21;230(3):e591–600. doi: 10.1093/infdis/jiae140 (PMC11420796; doi:10.1093/infdis/jiae140)
Supplement: jiae140_Supplementary_Data [file jiae140_supplementary_data.zip]

Archive with 7 entries (7 files):
- Figueroa_Supplementary Figure 1_Revised.docx
- Figueroa_Supplementary_Figure_S2_JID.docx
- Figueroa_Supplementary_Figure_S3_JID.docx
- Figueroa_Supplementary_Methods_Revised.docx
- Figueroa_Supplementary_Table_S1_JID.docx
- Figueroa_Supplementary_Table_S2_JID.docx
- Figueroa_Supplementary_Table_S3_JID.docx
